# Supplementary material for: Investigation of Plasma-Derived Lipidome Profiles in Experimental Cerebral Malaria in a Mouse Model Study
Source: Int J Mol Sci. 2022 Dec 28;24(1):501. doi: 10.3390/ijms24010501 (PMC9820457; doi:10.3390/ijms24010501)
Supplement: Supplementary file 1 [file ijms-24-00501-s001.zip]

Archive with 1 entries (1 files):
- ijms-1938648-supplementary.pdf
